# Supplementary material for: The causal relationship between smoking, alcohol consumption, and renal clear cell carcinoma: a Mendelian randomization study
Source: Front Genet. 2024 Jun 18;15:1391542. doi: 10.3389/fgene.2024.1391542 (PMC11217166; doi:10.3389/fgene.2024.1391542)
Supplement: Supplementary file 1 [file Table2.XLSX]

## Sheet: Sheet1
Supplementary Table 2 Associations of single nucleotide polymorphisms for tobacco smoking and alcohol consumption
SNP	EA	OA	Estimates for exposure			Estimates for kidney cell cancer			F
			BETA	SE	P	BETA	SE	P
Cigarettes per day
rs1077190	G	T	-0.0177	0.003	3.64e-09	-0.01652	0.03482	0.6352	34.81
rs112178027	T	C	0.0205	0.003	8.3e-12	-0.03525	0.04313	0.4138	46.6944
rs11725618	C	T	0.0181	0.003	1.61e-09	0.02663	0.03312	0.4213	36.4011
rs11928552	C	T	-0.0166	0.003	3.14e-08	-0.04995	0.03117	0.109	30.6178
rs12115114	G	A	-0.0212	0.003	1.59e-12	-0.01033	0.03653	0.7775	49.9378
rs12479178	T	G	0.0169	0.003	1.77e-08	0.02499	0.02952	0.3972	31.7344
rs12660603	C	T	-0.0303	0.006	4.42e-07	0.04102	0.05397	0.4472	25.5025
rs12924872	T	C	-0.0162	0.002	5.5e-16	-0.06979	0.02987	0.01947	65.61
rs13263434	G	A	0.0361	0.003	2.37e-33	-0.09381	0.04615	0.04208	144.801
rs1444026	G	T	0.014	0.002	2.56e-12	0.012	0.03028	0.692	49
rs145104523	T	C	0.0212	0.004	1.16e-07	-0.05378	0.04836	0.266	28.09
rs150554524	C	A	-0.0877	0.016	4.22e-08	0.272	0.7806	0.7275	30.0441
rs151331337	T	C	0.02	0.003	2.62e-11	-0.04057	0.04429	0.3596	44.4444
rs1863653	C	A	-0.0148	0.003	8.08e-07	0.04943	0.03287	0.1327	24.3378
rs1868859	G	A	0.0267	0.005	9.29e-08	0.03492	0.0541	0.5186	28.5156
rs2032463	C	T	-0.0155	0.002	9.19e-15	-0.03171	0.02967	0.2852	60.0625
rs2133203	T	C	-0.0162	0.003	6.66e-08	0.02058	0.03015	0.4949	29.16
rs2235904	C	T	0.0151	0.002	4.35e-14	-0.03525	0.02963	0.2341	57.0025
rs2273500	C	T	0.035	0.003	1.89e-31	-0.02321	0.03591	0.5181	136.111
rs2355880	T	C	-0.014	0.002	2.56e-12	-0.04236	0.03062	0.1665	49
rs2386571	C	A	-0.0157	0.002	4.16e-15	0.01666	0.0313	0.5946	61.6225
rs2746117	A	G	0.0168	0.003	2.14e-08	-0.03707	0.03001	0.2168	31.36
rs3025388	G	A	-0.0313	0.003	1.75e-25	-0.01741	0.04098	0.6709	108.854
rs34370696	T	C	-0.0192	0.003	1.55e-10	0.07765	0.04398	0.07748	40.96
rs34406232	A	C	-0.0796	0.007	5.8e-30	-0.009189	0.09286	0.9212	129.309
rs4442920	T	C	-0.0135	0.002	1.48e-11	0.03644	0.02975	0.2206	45.5625
rs4755204	C	A	-0.0147	0.002	1.98e-13	0.006929	0.02989	0.8167	54.0225
rs4785587	A	G	-0.0188	0.002	5.46e-21	0.06132	0.03072	0.0459	88.36
rs55853698	G	T	0.0991	0.003	2.7e-239	0.05027	0.03127	0.108	1091.2
rs56113850	C	T	0.0622	0.002	2.41e-212	0.01483	0.0303	0.6245	967.21
rs61895104	A	G	0.0203	0.003	1.32e-11	-0.01725	0.04202	0.6814	45.7878
rs6699355	T	C	-0.0207	0.004	2.28e-07	-0.02673	0.0413	0.5175	26.7806
rs6945244	T	C	0.0164	0.002	2.4e-16	0.01582	0.03006	0.5987	67.24
rs73229093	T	C	0.024	0.003	1.24e-15	0.02031	0.04466	0.6493	64
rs75696910	G	A	0.0203	0.004	3.87e-07	0.004747	0.04007	0.9057	25.7556
rs7599488	T	C	0.0144	0.002	6.02e-13	0.03367	0.02948	0.2534	51.84
rs7629352	G	A	0.0154	0.003	2.85e-07	0.01312	0.03193	0.681	26.3511
rs787361	T	C	0.0149	0.002	9.33e-14	-0.03173	0.02959	0.2836	55.5025
rs7874404	T	C	-0.02	0.003	2.62e-11	-0.0934	0.03359	0.005429	44.4444
rs79250609	T	C	-0.0189	0.003	2.98e-10	0.09585	0.03723	0.01003	39.69
rs7928017	A	C	-0.0176	0.002	1.37e-18	-0.04879	0.03279	0.1368	77.44
rs806798	C	T	-0.0159	0.002	1.87e-15	-0.01073	0.03003	0.7208	63.2025
rs8098032	C	T	-0.0181	0.003	1.61e-09	-0.01165	0.04063	0.7743	36.4011
rs9833437	T	C	0.0169	0.003	1.77e-08	0.04613	0.02953	0.1183	31.7344
Lifetime smoking index
rs10052591	T	C	0.0084	0.00140216	2.09e-09	0.04825	0.03007	0.1086	35.89
rs10226228	A	G	-0.0114	0.00143702	2.02e-15	-0.03753	0.03254	0.2487	63.04
rs10282292	C	T	0.00896	0.0014469	5.86e-10	-0.02143	0.03052	0.4826	38.37
rs1050847	C	T	0.00797	0.00140503	1.4e-08	-0.01037	0.02962	0.7263	32.18
rs10879871	T	G	-0.00958	0.00145803	5.02e-11	0.01113	0.03093	0.719	43.17
rs10918701	G	A	0.00802	0.00143191	2.1e-08	0.003829	0.03051	0.9001	31.4
rs11210229	A	G	0.0117	0.00142273	1.95e-16	0.02597	0.0304	0.3929	67.65
rs112282219	G	A	-0.0232	0.00350418	3.82e-11	0.06339	0.09237	0.4925	43.71
rs11255908	T	G	-0.0101	0.00158809	2.27e-10	0.02852	0.04016	0.4776	40.22
rs113382419	C	A	-0.0282	0.00221376	2.97e-37	-0.1358	0.08118	0.0943	162.7
rs11768481	C	A	0.00901	0.00147464	9.86e-10	-0.01687	0.02982	0.5716	37.35
rs11783093	C	T	0.0157	0.00189655	1.2e-16	-0.02287	0.04472	0.6091	68.62
rs11861214	G	T	0.00945	0.00168455	2.02e-08	0.01493	0.03113	0.6315	31.48
rs11948770	T	C	-0.0102	0.00164524	4.91e-10	0.0003764	0.03343	0.991	38.71
rs12202536	A	G	-0.00823	0.00138601	2.84e-09	-0.07515	0.02964	0.01122	35.29
rs12244388	G	A	-0.0133	0.00146413	1.43e-19	-0.007847	0.03125	0.8017	81.9
rs1246265	T	C	-0.00887	0.00150907	4.24e-09	0.02647	0.03274	0.4187	34.51
rs12623702	A	G	-0.00977	0.00142787	7.7e-12	0.0506	0.0296	0.08741	46.84
rs12708665	A	G	-0.00909	0.00153886	3.52e-09	-0.04325	0.0331	0.1912	34.87
rs12831617	C	T	-0.00918	0.00163314	1.87e-08	-0.04279	0.03967	0.2808	31.63
rs12967855	A	G	0.00819	0.00147934	3.11e-08	0.04425	0.0333	0.1839	30.64
rs13009008	A	G	0.00863	0.00147329	4.64e-09	-0.0648	0.03058	0.0341	34.33
rs13016665	C	A	-0.00849	0.0014118	1.83e-09	0.01547	0.02957	0.6009	36.14
rs13153393	A	G	-0.0137	0.00217329	2.54e-10	-0.003554	0.05066	0.9441	40
rs13296519	G	T	-0.0097	0.00141888	8.07e-12	-0.03793	0.03028	0.2103	46.75
rs136233	A	G	-0.00996	0.00176918	1.83e-08	0.002819	0.03906	0.9425	31.67
rs147412694	G	A	-0.0116	0.00194865	2.87e-09	0.02791	0.04392	0.5251	35.27
rs17309874	G	A	-0.0113	0.00158234	9.68e-13	0.01631	0.0328	0.619	50.91
rs17553262	A	C	-0.0127	0.00218148	5.33e-09	-0.05363	0.05729	0.3493	34.07
rs17576594	G	A	0.011	0.00155159	1.7e-12	-0.03978	0.03254	0.2215	49.81
rs1922018	C	T	0.01	0.00143771	2.99e-12	-0.004904	0.03139	0.8758	48.7
rs1931263	G	T	-0.00761	0.0013858	4.01e-08	-0.03674	0.02975	0.2169	30.15
rs1933270	T	G	0.00922	0.00143808	1.45e-10	-0.01285	0.03027	0.6713	41.09
rs202645	A	G	-0.0102	0.00172497	3.87e-09	0.02355	0.03475	0.498	34.69
rs2062882	G	A	-0.00811	0.00141998	1.12e-08	0.0294	0.02964	0.3212	32.62
rs2254710	C	A	0.009	0.00163085	3.46e-08	0.06768	0.03138	0.03102	30.43
rs245774	A	G	-0.00902	0.00155972	7.45e-09	-0.008068	0.0315	0.7979	33.41
rs2675638	G	A	0.0085	0.00140017	1.28e-09	0.004596	0.0305	0.8802	36.84
rs2838834	C	T	-0.00936	0.00151488	6.33e-10	-0.02442	0.03405	0.4733	38.22
rs28485305	C	T	0.00801	0.00143887	2.63e-08	0.06218	0.03039	0.04074	30.96
rs2867112	T	G	0.0148	0.00188747	4.79e-15	0.03168	0.03961	0.4238	61.34
rs2890772	G	T	-0.0137	0.00140672	2.09e-22	-0.0442	0.03402	0.1939	94.82
rs326341	G	A	0.00944	0.00139247	1.24e-11	-0.008213	0.0297	0.7821	45.91
rs329120	C	T	0.00966	0.00140509	6.29e-12	-0.05088	0.02985	0.08833	47.24
rs34866095	A	G	-0.00857	0.00150558	1.24e-08	-0.04929	0.03444	0.1524	32.42
rs348809	A	G	-0.00828	0.00145602	1.28e-08	0.01141	0.0317	0.7189	32.37
rs35169606	T	G	0.00878	0.00144385	1.21e-09	-0.03011	0.03071	0.3269	36.95
rs35175834	G	A	-0.0164	0.00169847	4.56e-22	-0.03013	0.03511	0.3907	93.27
rs35343344	C	A	0.00918	0.00159594	8.77e-09	-0.01602	0.03469	0.6442	33.1
rs359243	T	C	-0.00872	0.00142539	9.51e-10	0.0567	0.0307	0.06474	37.42
rs369230	G	T	-0.00909	0.001511	1.8e-09	0.06555	0.03097	0.03431	36.18
rs3742365	T	C	-0.0108	0.0014159	2.49e-14	-0.05867	0.02974	0.04856	58.1
rs3811038	T	C	-0.00954	0.00155745	8.88e-10	0.01068	0.0352	0.7617	37.56
rs3896224	A	G	0.00963	0.00141792	1.13e-11	-0.00239	0.02956	0.9356	46.1
rs421983	T	C	0.00871	0.00138561	3.3e-10	-0.01374	0.02966	0.6432	39.49
rs4391802	A	G	0.0103	0.00152789	1.44e-11	0.06682	0.0346	0.05345	45.61
rs4543592	T	C	-0.00866	0.0013891	4.49e-10	0.01479	0.03018	0.6241	38.89
rs4571506	C	T	0.00788	0.00139172	1.51e-08	-0.05232	0.02968	0.07796	32.03
rs4671357	T	C	-0.00944	0.00138991	1.1e-11	-0.02299	0.03021	0.4467	46.15
rs4731925	C	T	-0.00829	0.00149022	2.63e-08	0.08697	0.03199	0.006562	30.96
rs4814873	C	T	0.00971	0.00163637	2.94e-09	0.06838	0.03434	0.04647	35.23
rs4949465	T	C	-0.0116	0.00205788	1.71e-08	-0.01107	0.03936	0.7785	31.8
rs4957528	A	C	-0.0101	0.00172212	4.15e-09	-0.01647	0.04181	0.6936	34.55
rs549845	G	A	0.0113	0.00150857	8.34e-14	0.0199	0.03335	0.5507	55.72
rs57611503	G	A	0.00774	0.00141026	4e-08	0.05433	0.02967	0.06706	30.15
rs6011779	C	T	0.0191	0.00176364	2.26e-27	-0.02675	0.03434	0.436	117.5
rs60952428	T	C	0.0134	0.00241933	2.97e-08	0.04202	0.05104	0.4103	30.73
rs6119897	G	A	-0.0128	0.00162704	3.56e-15	0.04123	0.03154	0.1911	61.93
rs62098013	G	A	-0.00857	0.00145676	4.09e-09	0.04826	0.03101	0.1196	34.58
rs62135536	C	T	0.0243	0.00396165	8e-10	-0.154	0.07303	0.03495	37.76
rs62155874	A	G	-0.0169	0.00208546	5.18e-16	0.02681	0.04773	0.5743	65.73
rs62175972	T	C	0.0217	0.00385678	1.72e-08	0.1622	0.1149	0.1581	31.79
rs624833	T	G	0.00929	0.00150361	6.59e-10	0.01353	0.03093	0.6619	38.14
rs6598539	T	C	-0.00815	0.00138941	4.46e-09	0.0015	0.02953	0.9595	34.41
rs6741228	T	C	0.00793	0.00140363	1.59e-08	0.001956	0.02963	0.9474	31.94
rs67596067	G	A	-0.00888	0.00145843	1.15e-09	0.03064	0.03288	0.3515	37.04
rs6778080	T	C	0.0111	0.00156621	1.28e-12	0.07319	0.03603	0.04222	50.36
rs6779302	G	T	-0.00875	0.0014392	1.19e-09	-0.03391	0.03071	0.2695	36.98
rs6935954	A	G	0.00958	0.00140192	8.22e-12	0.02214	0.03104	0.4756	46.71
rs6957896	C	T	-0.00758	0.00138695	4.54e-08	0.0008881	0.03	0.9764	29.9
rs6962772	A	G	0.0111	0.00191645	7.78e-09	0.02253	0.03528	0.5231	33.33
rs7039819	G	A	0.00873	0.00140501	5.08e-10	0.03621	0.02974	0.2234	38.65
rs7077678	C	T	0.00855	0.00143575	2.6e-09	0.02366	0.03032	0.4351	35.47
rs71367545	G	A	-0.0103	0.0017038	1.39e-09	0.02129	0.03598	0.5541	36.69
rs7155595	A	C	-0.00885	0.00148508	2.52e-09	0.01255	0.03221	0.6967	35.53
rs71627581	G	A	0.0133	0.00219871	1.65e-09	0.06118	0.0392	0.1186	36.35
rs72678864	G	A	0.0124	0.0018387	1.64e-11	0.0197	0.04287	0.6458	45.35
rs7297175	T	C	-0.00812	0.0013992	6.6e-09	0.02205	0.02974	0.4584	33.65
rs732083	G	A	0.00835	0.00147311	1.45e-08	0.0446	0.03157	0.1578	32.12
rs73220544	A	C	-0.0108	0.0019126	1.54e-08	0.03259	0.03416	0.34	32
rs7333559	G	A	0.0107	0.00170716	3.15e-10	-0.03899	0.03984	0.3278	39.58
rs74086911	G	A	0.0148	0.00264197	2.11e-08	0.04317	0.0643	0.502	31.39
rs7519626	C	T	0.00842	0.00147893	1.25e-08	-0.007189	0.03028	0.8123	32.41
rs7528604	G	A	0.00965	0.00140141	5.66e-12	0.05666	0.03053	0.06342	47.44
rs7553348	G	A	0.00963	0.00139643	5.24e-12	0.02971	0.02956	0.3148	47.6
rs7569203	A	C	-0.0108	0.0015002	7.39e-13	0.004826	0.03009	0.8726	51.44
rs75742406	G	A	0.00962	0.00158486	1.28e-09	-0.03713	0.03301	0.2606	36.84
rs76608582	C	A	0.0216	0.00344003	3.21e-10	0.05402	0.06412	0.3996	39.54
rs7766610	C	A	0.0126	0.00179283	2.23e-12	0.007844	0.0327	0.8104	49.27
rs7807019	A	G	-0.0104	0.00139062	6.69e-14	0.01557	0.02995	0.603	56.16
rs8042134	T	G	-0.00994	0.0014011	1.29e-12	-0.002271	0.02967	0.939	50.34
rs8042849	C	T	0.0192	0.00146183	1.81e-39	0.03988	0.03087	0.1965	172.8
rs860326	C	T	0.00834	0.0014023	2.75e-09	-0.00368	0.02978	0.9016	35.35
rs8614	C	A	-0.0115	0.00179679	1.79e-10	0.008254	0.04103	0.8405	40.69
rs889398	C	T	0.00924	0.00141367	6.29e-11	0.0547	0.03009	0.06913	42.73
rs9842947	C	T	-0.00877	0.00148073	3.14e-09	0.03349	0.03192	0.2942	35.09
rs986391	G	A	0.0111	0.0014379	9.44e-15	0.01653	0.03105	0.5946	60.01
rs9919670	G	A	-0.0152	0.00142114	7.65e-27	-0.06752	0.03065	0.0276	115.1
Smoking initiation
rs1004787	A	G	0.0161	0.002	8.28e-16	0.0133	0.03046	0.662	64.8
rs10057121	T	C	0.0119	0.002	2.68e-09	-0.047	0.03632	0.1956	35.4
rs10105665	G	A	-0.012	0.002	1.97e-09	-0.0468	0.02962	0.1145	36
rs10119117	T	C	0.00901	0.002	6.64e-06	0.014	0.02967	0.637	20.3
rs10233018	G	A	0.0139	0.002	3.65e-12	-0.0201	0.03012	0.5045	48.3
rs10276664	T	C	-0.0203	0.003	1.32e-11	0.0183	0.06402	0.7746	45.79
rs10432679	G	A	0.0198	0.003	4.11e-11	-0.0192	0.0467	0.6817	43.56
rs10446419	G	A	-0.0107	0.002	8.8e-08	-0.0554	0.03585	0.1223	28.62
rs10458563	G	A	0.0171	0.002	1.23e-17	-0.0363	0.03711	0.3279	73.1
rs10698713	A	G	-0.0201	0.004	5.03e-07	-0.246	0.1108	0.02628	25.25
rs10745324	G	A	-0.00962	0.002	1.51e-06	-0.00691	0.03151	0.8265	23.14
rs10813669	C	A	-0.0143	0.002	8.68e-13	0.0249	0.04707	0.5975	51.12
rs10856901	A	G	0.0107	0.002	8.8e-08	-0.00958	0.03206	0.765	28.62
rs10894551	C	T	-0.0135	0.002	1.48e-11	0.0599	0.0357	0.09323	45.56
rs1104862	C	T	-0.0124	0.002	5.65e-10	-0.0364	0.03575	0.3084	38.44
rs11078713	G	A	-0.0126	0.002	2.98e-10	-0.0479	0.02965	0.1059	39.69
rs11255906	G	A	0.0139	0.002	3.65e-12	-0.0289	0.04018	0.4717	48.3
rs113617088	A	G	0.0165	0.002	1.58e-16	-0.0567	0.04967	0.2539	68.06
rs11695197	A	G	0.0138	0.002	5.2e-12	-0.0152	0.03527	0.6657	47.61
rs11716705	G	A	0.0117	0.002	4.92e-09	-0.00443	0.03321	0.8939	34.22
rs11720703	T	C	0.0109	0.002	5.04e-08	0.0586	0.0295	0.04705	29.7
rs11742625	C	T	0.0157	0.002	4.16e-15	0.0116	0.04671	0.8042	61.62
rs11855942	T	C	0.01	0.002	5.73e-07	0.0596	0.03047	0.05055	25
rs12022895	T	C	-0.0154	0.002	1.36e-14	-0.0352	0.03069	0.2514	59.29
rs12027999	C	T	-0.0184	0.002	3.58e-20	-0.0132	0.03736	0.723	84.64
rs12438298	G	T	-0.0162	0.002	5.5e-16	-0.00994	0.04615	0.8295	65.61
rs1246265	C	T	0.0116	0.002	6.63e-09	-0.0265	0.03274	0.4187	33.64
rs12485391	A	C	0.0138	0.002	5.2e-12	-0.018	0.05607	0.7481	47.61
rs12518635	T	C	0.00992	0.002	7.05e-07	-0.0566	0.03204	0.07702	24.6
rs12643444	A	G	0.0111	0.002	2.86e-08	-0.0217	0.03667	0.5543	30.8
rs1291871	C	T	0.0111	0.002	2.86e-08	0.015	0.02973	0.6134	30.8
rs12945403	C	T	-0.00941	0.002	2.54e-06	0.0614	0.03296	0.06254	22.14
rs12950186	C	A	-0.0124	0.002	5.65e-10	-0.0208	0.05165	0.6868	38.44
rs13009008	G	A	-0.0097	0.002	1.23e-06	0.0648	0.03058	0.0341	23.52
rs13028737	A	G	0.0212	0.002	2.98e-26	0.033	0.03961	0.4043	112.4
rs1333469	T	C	0.0102	0.002	3.4e-07	0.0156	0.0302	0.6054	26.01
rs13413578	C	A	0.014	0.002	2.56e-12	-0.0376	0.03488	0.2809	49
rs134538	T	C	-0.0126	0.002	2.98e-10	-0.0145	0.033	0.6604	39.69
rs1349386	T	G	-0.017	0.002	1.9e-17	0.00619	0.04514	0.891	72.25
rs1392446	T	C	0.00981	0.002	9.34e-07	-0.0181	0.02952	0.5407	24.06
rs1441184	C	T	0.0109	0.002	5.04e-08	-0.0264	0.02988	0.3769	29.7
rs147052174	T	G	0.0344	0.006	9.85e-09	0.0292	0.1593	0.8544	32.87
rs1485272	C	T	-0.00907	0.002	5.76e-06	0.0226	0.02984	0.4496	20.57
rs1559278	C	T	-0.0111	0.002	2.86e-08	-0.0272	0.0307	0.3748	30.8
rs16943900	T	C	-0.00996	0.002	6.36e-07	-0.045	0.03327	0.1762	24.8
rs16975171	A	C	-0.0172	0.003	9.85e-09	-0.0553	0.058	0.3403	32.87
rs172032	C	T	0.00901	0.002	6.64e-06	0.0305	0.02981	0.3056	20.3
rs17234745	C	T	-0.0124	0.002	5.65e-10	0.0412	0.03677	0.2629	38.44
rs17399662	T	C	0.0133	0.002	2.93e-11	0.0506	0.03959	0.2015	44.22
rs17432775	T	C	-0.0105	0.002	1.52e-07	-0.0173	0.03999	0.6655	27.56
rs17534089	G	A	-0.0172	0.002	7.97e-18	0.0121	0.05305	0.8191	73.96
rs1776631	C	T	-0.0106	0.002	1.16e-07	-0.0554	0.04434	0.2117	28.09
rs17772412	G	A	0.0138	0.002	5.2e-12	0.0289	0.03825	0.4494	47.61
rs1867215	G	T	0.0102	0.002	3.4e-07	-0.0071	0.03306	0.8301	26.01
rs1899896	T	C	0.0142	0.002	1.25e-12	0.0461	0.0334	0.1672	50.41
rs190404486	A	G	0.0188	0.003	3.69e-10	0.077	0.05313	0.1474	39.27
rs192477591	T	C	0.0116	0.002	6.63e-09	-0.0138	0.02983	0.6439	33.64
rs2022815	A	G	0.0104	0.002	1.99e-07	-0.048	0.03582	0.1806	27.04
rs2035284	T	C	-0.0101	0.002	4.42e-07	-0.0447	0.03334	0.1797	25.5
rs2135160	C	T	0.0157	0.003	1.66e-07	0.0599	0.05758	0.2982	27.39
rs2163413	G	A	-0.0138	0.002	5.2e-12	0.0556	0.04186	0.1838	47.61
rs2177167	A	G	-0.0131	0.002	5.75e-11	-0.0138	0.03032	0.6482	42.9
rs222452	C	T	-0.0119	0.002	2.68e-09	-0.109	0.03857	0.004542	35.4
rs2237303	A	G	-0.0102	0.002	3.4e-07	-0.0447	0.03079	0.1464	26.01
rs2244524	T	C	-0.00947	0.002	2.19e-06	-0.0272	0.02962	0.3592	22.42
rs2248575	A	G	0.014	0.002	2.56e-12	0.0243	0.05279	0.6451	49
rs2336893	G	A	-0.0169	0.002	2.91e-17	-0.0115	0.03127	0.7141	71.4
rs2362924	A	G	-0.0104	0.002	1.99e-07	0.0193	0.03357	0.5651	27.04
rs2381712	G	T	-0.0217	0.002	1.99e-27	-0.0174	0.02982	0.5606	117.7
rs2404708	G	A	0.0098	0.002	9.58e-07	0.0164	0.03042	0.5908	24.01
rs2633727	G	A	-0.0134	0.002	2.08e-11	0.0539	0.05232	0.3025	44.89
rs2708630	T	C	-0.0102	0.002	3.4e-07	0.00174	0.03069	0.9548	26.01
rs2783130	G	A	-0.00877	0.002	1.16e-05	0.0192	0.02952	0.5149	19.23
rs28470725	T	G	-0.00945	0.002	2.3e-06	-0.0346	0.02967	0.2439	22.33
rs2949506	T	C	0.0113	0.002	1.6e-08	-0.0223	0.03794	0.5571	31.92
rs2958853	A	G	-0.0103	0.002	2.6e-07	-0.0662	0.02964	0.02558	26.52
rs3104553	A	G	0.011	0.002	3.8e-08	0.0224	0.03014	0.4568	30.25
rs3213876	C	T	0.0115	0.002	8.92e-09	0.0349	0.0322	0.2782	33.06
rs326341	A	G	-0.0101	0.002	4.42e-07	0.00821	0.0297	0.7821	25.5
rs332827	A	G	-0.00893	0.002	8.01e-06	-0.0235	0.02949	0.4254	19.94
rs34367058	T	C	0.0138	0.002	5.2e-12	0.0186	0.03701	0.6145	47.61
rs34371841	T	C	0.0107	0.002	8.8e-08	0.0498	0.03825	0.1931	28.62
rs34479345	A	G	-0.0149	0.002	9.33e-14	-0.0316	0.04743	0.5057	55.5
rs35025545	C	A	0.0148	0.002	1.36e-13	-0.0296	0.05632	0.5991	54.76
rs35197999	T	C	0.0128	0.002	1.55e-10	0.029	0.03218	0.3681	40.96
rs35891966	A	G	-0.019	0.003	2.4e-10	-0.0326	0.05424	0.5479	40.11
rs36096261	A	G	0.0166	0.002	1.04e-16	0.00401	0.04927	0.9352	68.89
rs36116523	A	G	-0.0129	0.002	1.12e-10	0.0761	0.04141	0.06599	41.6
rs3785885	G	A	0.011	0.002	3.8e-08	-0.0341	0.03455	0.3239	30.25
rs3801289	C	A	-0.0115	0.002	8.92e-09	0.0228	0.02977	0.4438	33.06
rs3807716	G	A	0.0128	0.002	1.55e-10	0.0674	0.03561	0.05841	40.96
rs3814994	T	G	0.00962	0.002	1.51e-06	0.0176	0.03122	0.5722	23.14
rs3825977	T	C	-0.013	0.002	8.03e-11	-0.0563	0.03926	0.1518	42.25
rs3892657	T	C	-0.0155	0.002	9.19e-15	0.011	0.04868	0.8215	60.06
rs41390847	C	T	0.0184	0.003	8.61e-10	-0.0144	0.05806	0.8043	37.62
rs431686	T	C	0.0268	0.004	2.08e-11	0.112	0.0998	0.2608	44.89
rs4449749	C	T	-0.00992	0.002	7.05e-07	-0.0257	0.03303	0.4369	24.6
rs4479577	T	C	0.00898	0.002	7.12e-06	0.0439	0.02942	0.1353	20.16
rs4653127	T	G	0.0122	0.002	1.06e-09	-0.0174	0.03114	0.577	37.21
rs465646	A	G	-0.0236	0.002	3.9e-32	-0.00467	0.03712	0.8999	139.2
rs4659702	C	T	0.0105	0.002	1.52e-07	0.0272	0.02971	0.3607	27.56
rs4709200	T	C	-0.00923	0.002	3.93e-06	-0.0189	0.02982	0.5266	21.3
rs4785187	A	G	0.0119	0.002	2.68e-09	-0.0226	0.03241	0.4848	35.4
rs4785687	G	A	0.0092	0.002	4.22e-06	-0.0618	0.02993	0.0389	21.16
rs4868051	C	T	0.0123	0.002	7.75e-10	-0.000242	0.0316	0.9939	37.82
rs557544	C	T	-0.00945	0.002	2.3e-06	-0.0291	0.0323	0.368	22.33
rs55921136	C	T	-0.0136	0.002	1.05e-11	-0.0101	0.03303	0.7591	46.24
rs56169608	A	G	0.00906	0.002	5.9e-06	0.00847	0.02977	0.7759	20.52
rs56368231	A	G	0.0147	0.002	1.98e-13	-0.0116	0.04306	0.7875	54.02
rs58547189	A	G	-0.0106	0.002	1.16e-07	0.0216	0.03593	0.5485	28.09
rs6014528	A	C	-0.0102	0.002	3.4e-07	0.011	0.03059	0.7199	26.01
rs60965360	A	G	0.0146	0.002	2.88e-13	0.00435	0.04205	0.9176	53.29
rs61533748	C	T	0.0104	0.002	1.99e-07	-0.0065	0.02974	0.8271	27.04
rs61872990	C	T	0.0129	0.002	1.12e-10	0.0595	0.04433	0.1793	41.6
rs61886926	T	C	-0.01	0.002	5.73e-07	-0.0316	0.02996	0.2922	25
rs61959481	A	G	-0.0123	0.002	7.75e-10	-0.00876	0.03865	0.8207	37.82
rs61991652	T	C	0.0109	0.002	5.04e-08	-0.0426	0.03477	0.2211	29.7
rs62135521	T	G	-0.0223	0.004	2.48e-08	0.157	0.0721	0.02933	31.08
rs62262061	A	G	0.0163	0.002	3.64e-16	-0.00576	0.04061	0.8872	66.42
rs62266869	T	C	0.0169	0.003	1.77e-08	0.0202	0.05665	0.7209	31.73
rs6265	T	C	-0.0199	0.002	2.52e-23	-0.0406	0.04095	0.3212	99
rs6472232	G	T	-0.00942	0.002	2.48e-06	0.0167	0.03279	0.6106	22.18
rs6657524	A	G	-0.00899	0.002	6.96e-06	0.0179	0.03102	0.5632	20.21
rs6705147	T	C	0.00986	0.002	8.22e-07	-0.0162	0.03242	0.6172	24.3
rs6868892	T	C	0.0101	0.002	4.42e-07	0.0216	0.02967	0.466	25.5
rs6959670	T	C	0.00987	0.002	8.02e-07	-0.0139	0.03113	0.6543	24.35
rs6981673	A	G	0.0126	0.002	2.98e-10	0.00605	0.02963	0.8383	39.69
rs6989105	T	G	0.0104	0.002	1.99e-07	0.0348	0.03014	0.2482	27.04
rs7003489	C	T	0.0116	0.002	6.63e-09	0.00163	0.03369	0.9614	33.64
rs7026534	G	T	-0.0109	0.002	5.04e-08	0.00391	0.03375	0.9077	29.7
rs7109396	T	C	0.0142	0.002	1.25e-12	0.0166	0.03666	0.6512	50.41
rs71367545	A	G	0.0124	0.002	5.65e-10	-0.0213	0.03598	0.5541	38.44
rs71496552	A	G	0.0221	0.002	2.19e-28	-0.00579	0.04089	0.8875	122.1
rs71627577	G	A	-0.017	0.002	1.9e-17	-0.0641	0.03916	0.1014	72.25
rs7167266	A	G	0.0118	0.002	3.64e-09	-0.068	0.03801	0.07353	34.81
rs72664906	C	T	0.0143	0.002	8.68e-13	0.0076	0.03939	0.847	51.12
rs72678864	A	G	-0.0154	0.002	1.36e-14	-0.0197	0.04287	0.6458	59.29
rs72782591	A	G	-0.012	0.002	1.97e-09	0.047	0.03914	0.2299	36
rs73229090	A	C	-0.0277	0.002	1.27e-43	0.0404	0.05077	0.4262	191.8
rs7448716	G	A	-0.0151	0.002	4.35e-14	0.0524	0.02969	0.07742	57
rs74531549	C	A	0.0137	0.002	7.38e-12	0.0226	0.05316	0.671	46.92
rs745570	G	A	-0.0104	0.002	1.99e-07	-0.0499	0.02954	0.09141	27.04
rs7532996	A	G	0.00937	0.002	2.8e-06	0.00258	0.03216	0.9361	21.95
rs7609050	C	A	0.0122	0.002	1.06e-09	0.0318	0.02952	0.2816	37.21
rs76111507	T	C	-0.0243	0.004	1.24e-09	-0.0919	0.1196	0.4419	36.91
rs76513770	C	T	-0.0153	0.002	2.01e-14	-0.025	0.0397	0.5285	58.52
rs76608582	A	C	-0.0267	0.004	2.47e-11	-0.054	0.06412	0.3996	44.56
rs7665036	T	C	-0.0161	0.002	8.28e-16	0.039	0.03253	0.2305	64.8
rs7666804	C	T	-0.0109	0.002	5.04e-08	-0.0354	0.03085	0.2517	29.7
rs7744868	G	A	0.011	0.002	3.8e-08	-0.0337	0.03481	0.3334	30.25
rs7775835	C	T	0.0143	0.002	8.68e-13	0.0773	0.06394	0.2268	51.12
rs7804551	G	A	-0.0152	0.002	2.96e-14	-0.0133	0.03562	0.7094	57.76
rs7810323	T	G	0.0115	0.002	8.92e-09	0.0121	0.02961	0.6837	33.06
rs78410329	T	C	-0.0151	0.002	4.35e-14	-0.0247	0.03101	0.4255	57
rs78830989	A	C	0.0128	0.002	1.55e-10	0.0267	0.03381	0.4298	40.96
rs7917804	C	T	-0.00941	0.002	2.54e-06	0.0483	0.03167	0.1276	22.14
rs7943198	G	T	0.03	0.002	7.34e-51	0.0678	0.03066	0.02709	225
rs7950735	T	G	0.0119	0.002	2.68e-09	0.00704	0.03375	0.8348	35.4
rs7986094	C	A	0.00988	0.002	7.81e-07	0.0258	0.03107	0.4071	24.4
rs8010469	G	A	-0.0108	0.002	6.66e-08	0.0115	0.0296	0.6983	29.16
rs8027457	C	T	0.011	0.002	3.8e-08	-0.00158	0.02951	0.9573	30.25
rs843852	G	A	0.0221	0.002	2.19e-28	-0.0189	0.0369	0.609	122.1
rs846781	C	T	-0.0115	0.002	8.92e-09	0.00513	0.03259	0.875	33.06
rs84769	G	A	0.0104	0.002	1.99e-07	-0.0224	0.03046	0.4617	27.04
rs9357677	T	C	-0.0204	0.003	1.05e-11	-0.00716	0.04084	0.8608	46.24
rs9372915	A	G	0.0102	0.002	3.4e-07	-0.0241	0.0337	0.4739	26.01
rs9516687	A	G	0.0104	0.002	1.99e-07	-0.0421	0.03008	0.1613	27.04
rs951740	A	G	0.0172	0.002	7.97e-18	0.042	0.03021	0.1645	73.96
rs9538536	G	T	-0.00936	0.002	2.87e-06	-0.042	0.03074	0.1723	21.9
rs9613472	G	A	0.00867	0.002	1.46e-05	-0.00699	0.0294	0.8121	18.79
rs9633951	C	T	0.0105	0.002	1.52e-07	-0.00411	0.02993	0.8907	27.56
rs9884148	T	C	-0.0109	0.002	5.04e-08	0.0838	0.03681	0.02282	29.7
rs9923589	A	G	0.0152	0.002	2.96e-14	-0.00966	0.04398	0.8261	57.76
rs993700	C	T	-0.0141	0.002	1.79e-12	0.01875	0.03504	0.5926	49.7
Drink per week
rs1001129	A	G	-0.0122	0.002	1.06e-09	-0.02076	0.0348	0.5509	37.21
rs10105127	C	T	0.0103	0.002	2.6e-07	-0.00461	0.03409	0.8924	26.52
rs10154865	T	C	0.0206	0.002	7.05e-25	-0.0434	0.03604	0.2285	106.1
rs10491278	C	A	-0.0135	0.002	1.48e-11	0.0007455	0.04235	0.986	45.56
rs10743083	G	A	-0.015	0.002	6.38e-14	0.1209	0.03892	0.001896	56.25
rs10753661	A	G	-0.0113	0.002	1.6e-08	-0.009557	0.03188	0.7643	31.92
rs11030084	T	C	-0.0151	0.002	4.35e-14	-0.05045	0.04121	0.2209	57
rs11114780	T	C	0.0132	0.002	4.11e-11	0.01207	0.03626	0.7391	43.56
rs113968734	A	C	0.017	0.002	1.9e-17	0.01918	0.04324	0.6574	72.25
rs11692435	A	G	0.0191	0.003	1.93e-10	-0.03226	0.0354	0.3621	40.53
rs11860773	C	T	-0.0157	0.002	4.16e-15	-0.03973	0.03716	0.285	61.62
rs11940694	G	A	0.0279	0.002	3.15e-44	0.004303	0.03085	0.8891	194.6
rs12044012	A	G	-0.0116	0.002	6.63e-09	0.01465	0.0312	0.6386	33.64
rs12121630	A	G	-0.0136	0.002	1.05e-11	-0.07497	0.04823	0.1201	46.24
rs12289874	A	C	0.0102	0.002	3.4e-07	-0.02201	0.03012	0.465	26.01
rs1229984	C	T	0.193	0.005	0	-0.294	0.2095	0.1606	1490
rs12467503	C	T	-0.0121	0.002	1.45e-09	-0.01143	0.03026	0.7057	36.6
rs1260326	C	T	0.0254	0.002	5.91e-37	-0.04826	0.03099	0.1194	161.3
rs12646808	C	T	-0.011	0.002	3.8e-08	-0.04125	0.03479	0.2357	30.25
rs12698893	A	G	-0.0153	0.002	2.01e-14	0.03325	0.03611	0.3571	58.52
rs12748460	T	C	-0.0144	0.002	6.02e-13	0.05906	0.03758	0.1161	51.84
rs13135092	G	A	-0.0357	0.003	1.18e-32	-0.1222	0.1105	0.2686	141.6
rs147431626	A	G	-0.0294	0.002	6.45e-49	-0.001384	0.05174	0.9787	216.1
rs147711594	T	G	-0.0298	0.005	2.52e-09	0.0291	0.09018	0.747	35.52
rs1484559	C	T	0.012	0.002	1.97e-09	0.0002315	0.03786	0.9951	36
rs149615831	C	T	-0.0101	0.002	4.42e-07	-0.0179	0.03248	0.5815	25.5
rs17177078	T	C	-0.0263	0.004	4.87e-11	-0.007949	0.05824	0.8914	43.23
rs17884691	A	G	-0.0114	0.002	1.2e-08	0.01606	0.03571	0.653	32.49
rs1894071	G	A	0.0168	0.002	4.46e-17	-0.03008	0.04059	0.4586	70.56
rs1906252	A	C	0.00972	0.002	1.17e-06	-0.01488	0.02954	0.6143	23.62
rs1973044	T	C	0.0133	0.002	2.93e-11	-0.01077	0.03968	0.786	44.22
rs2053980	C	A	-0.0192	0.002	7.99e-22	-0.03162	0.03147	0.315	92.16
rs2277499	T	G	-0.0105	0.002	1.52e-07	0.009634	0.03129	0.7582	27.56
rs2310752	A	G	-0.00977	0.002	1.03e-06	-0.04381	0.03045	0.1502	23.86
rs2472297	T	C	0.0111	0.002	2.86e-08	0.00785	0.03405	0.8176	30.8
rs2511516	A	G	-0.0149	0.002	9.33e-14	0.06974	0.03971	0.07908	55.5
rs2533133	A	G	0.0148	0.002	1.36e-13	-0.0008036	0.03003	0.9787	54.76
rs28616142	T	C	0.0112	0.002	2.14e-08	0.02648	0.03078	0.3897	31.36
rs28929474	T	C	-0.0489	0.006	3.64e-16	0.1264	0.1052	0.2295	66.42
rs322773	G	A	0.00986	0.002	8.22e-07	0.02121	0.02947	0.4717	24.3
rs35006396	G	A	0.0128	0.002	1.55e-10	0.002813	0.0359	0.9376	40.96
rs3809162	G	A	0.0102	0.002	3.4e-07	-0.005324	0.0297	0.8577	26.01
rs41297207	T	C	-0.0171	0.003	1.2e-08	0.09841	0.08457	0.2445	32.49
rs4130668	C	T	0.0119	0.002	2.68e-09	0.04197	0.03231	0.194	35.4
rs441413	G	T	-0.0211	0.003	2.02e-12	0.0159	0.04849	0.743	49.47
rs4743005	A	G	-0.014	0.002	2.56e-12	0.01592	0.03821	0.677	49
rs4761961	C	A	-0.0108	0.002	6.66e-08	0.04541	0.0304	0.1352	29.16
rs55791516	G	T	-0.0156	0.002	6.19e-15	0.05339	0.03076	0.0826	60.84
rs55863153	C	A	0.0316	0.005	2.62e-10	0.1536	0.1126	0.1723	39.94
rs55872084	T	G	0.012	0.002	1.97e-09	0.01727	0.04005	0.6664	36
rs55932213	G	A	0.0127	0.002	2.15e-10	-0.02445	0.03323	0.4618	40.32
rs56115085	T	C	-0.0132	0.002	4.11e-11	-0.00585	0.03736	0.8756	43.56
rs57590313	A	C	-0.0129	0.002	1.12e-10	-0.001094	0.0347	0.9749	41.6
rs58352691	T	G	0.0233	0.003	8.06e-15	-0.09628	0.07376	0.1918	60.32
rs60026303	G	A	0.0121	0.002	1.45e-09	-0.002438	0.04061	0.9521	36.6
rs6136465	A	G	-0.00982	0.002	9.11e-07	0.05965	0.03096	0.05402	24.11
rs61884295	A	G	0.0143	0.002	8.68e-13	-0.06582	0.04424	0.1368	51.12
rs61929956	A	G	-0.0118	0.002	3.64e-09	-0.0185	0.03579	0.6052	34.81
rs62135521	T	G	-0.028	0.004	2.56e-12	0.1571	0.0721	0.02933	49
rs641815	G	A	-0.0194	0.003	1e-10	-0.1293	0.06104	0.0341	41.82
rs6538292	G	A	-0.0107	0.002	8.8e-08	-0.01218	0.03139	0.6981	28.62
rs6691053	T	C	-0.0138	0.002	5.2e-12	0.009151	0.0383	0.8111	47.61
rs6698883	T	C	-0.0161	0.003	8.02e-08	-0.06415	0.04555	0.159	28.8
rs6886898	G	T	-0.00951	0.002	1.98e-06	-0.01703	0.02952	0.564	22.61
rs6899302	C	T	-0.0104	0.002	1.99e-07	0.06838	0.0301	0.02308	27.04
rs7162115	T	G	0.00973	0.002	1.14e-06	-0.002631	0.02975	0.9295	23.67
rs7566031	T	C	0.0139	0.002	3.65e-12	-0.05021	0.03283	0.1262	48.3
rs7618629	G	A	0.0122	0.002	1.06e-09	-0.05859	0.03232	0.0699	37.21
rs76217384	G	A	0.0136	0.002	1.05e-11	-0.02492	0.03462	0.4717	46.24
rs7682731	G	A	0.015	0.002	6.38e-14	-0.007785	0.04517	0.8632	56.25
rs78308288	T	C	0.0129	0.002	1.12e-10	0.01778	0.03932	0.6511	41.6
rs800578	C	T	0.0114	0.002	1.2e-08	-0.0116	0.03481	0.739	32.49
rs823099	A	C	0.0105	0.002	1.52e-07	-0.05131	0.02964	0.08349	27.56
rs828867	A	G	0.0103	0.002	2.6e-07	-0.006641	0.03067	0.8286	26.52
rs838145	A	G	-0.0164	0.002	2.4e-16	0.05604	0.03094	0.07013	67.24
rs9670378	C	A	-0.0107	0.002	8.8e-08	0.008685	0.02966	0.7697	28.62
EA, effect allele. OA, other allele. SE, standard error.
